# Supplementary material for: Nuclear NPM-ALK Protects Myc from Proteasomal Degradation and Contributes to Its High Expression in Cancer Stem-Like Cells in ALK-Positive Anaplastic Large Cell Lymphoma
Source: Int J Mol Sci. 2023 Sep 20;24(18):14337. doi: 10.3390/ijms241814337 (PMC10531997; doi:10.3390/ijms241814337)
Supplement: Supplementary file 1 [file ijms-24-14337-s001.zip]

Archive with 11 entries (10 files):
- Figures in slides-revised/
- Figures in slides-revised/Figure 1.pdf
- Figures in slides-revised/Figure 2.pdf
- Figures in slides-revised/Figure 3.pdf
- Figures in slides-revised/Figure 4.pdf
- Figures in slides-revised/Figure 5.pdf
- Figures in slides-revised/Figure 6.pdf
- Figures in slides-revised/Figure 7A.pdf
- Figures in slides-revised/Figure 7B.pdf
- Figures in slides-revised/Supplemental Figure S1.pdf
- Figures in slides-revised/Supplemental Figure S2.pdf
